# Supplementary material for: Epigenetic Insights Into Necrotizing Enterocolitis: Unraveling Methylation-Regulated Biomarkers
Source: Inflammation. 2024 May 30;48(1):236–53. doi: 10.1007/s10753-024-02054-x (PMC11807086; doi:10.1007/s10753-024-02054-x)
Supplement: Supplementary file 1 — Supplementary file1 (TXT 25 KB) [file 10753_2024_2054_MOESM1_ESM.txt]

---DSS----
rm(list = ls())
library(R.utils)
library(dplyr)
library(stats)
library(DSS)
require(bsseq)

whether_filter_cov <- F
filter_p <- 0.1
filter_method <- "fdr"
filter_cov <- function(data,filter_p,filter_method,p){
    p.value <- lapply(1:nrow(data), FUN=function(x){
        bt <- binom.test(data$X[x],data$N[x],p)$p.value
        return(bt)
    })
    p.value <- unlist(p.value)
    q.value <- p.adjust(p.value,filter_method)
    pos <- which(q.value <= filter_p)
    return(pos)
}

out_dir <- "/DSS/"
dir.create(out_dir)
rep_num <- 2
smoothing <- T
Param <- SnowParam(workers = 5) #number core
dml_num <- 4e+05 # 5e+05
dml.threshold <- 0.001
dml.delta <- 0.1

dmr.threshold <- 0.001
dmr.delta <- 0.1

library(org.Hs.eg.db)
homo <- org.Hs.eg.db
homo txab <- loadDb("") 
homo_anno_txdb <- makeTxDbFromGFF("Oryza_sativa.IRGSP-1.0.51.gff3.gz") 
up.flank <- 2000
down.flank <- 2000
group_name <- c("C1","C2", "N1", "N2")

NIP_1 <- ""
NIP_2 <- ""
oschz1_1 <- ""
oschz1_2 <- ""
group <- c(NIP_1,NIP_2, oschz1_1, oschz1_2)

A <- c(0.0032,0.0032,0.0032,0.0032) 
obj <- list()

for (i in group) {
    temp_gf <- gzfile(i,"rt")
    temp_data <- read.table(temp_gf, header = F, sep = "\t", quote = "", comment.char = "#")
    temp_data <- data.frame(chr=temp_data[,1],pos=temp_data[,2],N=temp_data[,5]+temp_data[,6],X=temp_data[,5])
    if (whether_filter_cov==T){
         p <- A[which(group %in% i)]
        # p <- 0.1*mean(temp_data$X/temp_data$N)
        pos <- filter_cov(temp_data)
        temp_data <- temp_data[pos,]
    }
    obj[[group_name[which(group %in% i)]]] <- temp_data
}
rm(temp_gf)
rm(temp_data)
BSobj <- makeBSseqData(obj, group_name)
rm(obj)
gc()
temp <- object.size(BSobj)
print(temp, units = "auto")
dmlTest <- data.frame(chr=NA,pos=NA,mu1=NA,mu2=NA,diff=NA,diff.se=NA,stat=NA,pval=NA,fdr=NA)[0,]
# 1:ceiling(length(BSobj)/dml_num)
for(i in 1:ceiling(length(BSobj)/dml_num)){
    if(i >= ceiling(length(BSobj)/dml_num)){
        tempobj <- BSobj[((i-1)*dml_num+1):length(BSobj),]
    }else{
        tempobj <- BSobj[((i-1)*dml_num+1):(i*dml_num),]
    }
    tempdml <- DMLtest(tempobj, group1=group_name[1:rep_num], group2=group_name[(length(group_name)-rep_num+1):length(group_name)], smoothing=smoothing,BPPARAM=Param)
    dmlTest <- rbind(dmlTest,tempdml)
}
rm(tempobj)
rm(tempdml)
gc()
dmlTest$fdr <- p.adjust(dmlTest$pval,"fdr")
write.table(dmlTest,file=paste0(out_dir,"dmlTest.txt"),sep = "\t",append = FALSE,row.names = FALSE, col.names = TRUE, quote = FALSE)
dmls <- callDML(dmlTest,delta=dml.delta, p.threshold=dml.threshold)
write.table(dmls,file=paste0(out_dir,"dmls.txt"),sep = "\t",append = FALSE,row.names = FALSE, col.names = TRUE, quote = FALSE)
library(ChIPseeker)
library(GenomicFeatures)
library(UpSetR)
library(clusterProfiler)

peak_plot <- function(peak,region,up_flank,down_flank){
    tagMatrix <- getTagMatrix(peak,windows=region)
    tagHeatmap(tagMatrix,xlim = c(-up_flank,down_flank),color = "red") # Heatmap of ChIP binding to TSS regions
    plotAvgProf(tagMatrix,xlim = c(-up_flank,down_flank),conf = 0.95) # Average Profile of ChIP binding to TSS region
}

keggplot <- function(i,gene_list,showCategory,outfile,p){
    kk <- enrichKEGG(gene_list[[i]],organism='dosa',keyType = 'kegg',                
                 pvalueCutoff=p, pAdjustMethod='none',                 
                 qvalueCutoff=p)
    print(barplot(kk,showCategory = showCategory,title = ""))
    print(dotplot(kk,showCategory = showCategory,title = ""))
    print(heatplot(kk,showCategory = showCategory))
    write.table(data.frame(kk@result),file = outfile,sep="\t", row.names = FALSE, col.names =TRUE, quote =FALSE) #output 
}
goplot <- function(i,gene_list,showCategory,outfile,p){
    ego.BP <- enrichGO(gene_list[[i]],OrgDb = homo, keyType = "RAP", ont="BP",              
                 pvalueCutoff=p, pAdjustMethod='none',                 
                 qvalueCutoff=p)
    ego.CC <- enrichGO(gene_list[[i]],OrgDb = homo, keyType = "RAP", ont="CC",              
                 pvalueCutoff=p, pAdjustMethod='none',                 
                 qvalueCutoff=p)
    ego.MF <- enrichGO(gene_list[[i]],OrgDb = homo, keyType = "RAP", ont="MF",              
                 pvalueCutoff=p, pAdjustMethod='none',                 
                 qvalueCutoff=p)
    ego <- enrichGO(gene_list[[i]],OrgDb = homo, keyType = "RAP", ont="ALL",              
                 pvalueCutoff=p, pAdjustMethod='none',                 
                 qvalueCutoff=p)
    write.table(data.frame(ego@result),file = outfile,sep="\t", row.names = FALSE, col.names =TRUE, quote =FALSE) #output 
    print(barplot(ego.BP,showCategory = showCategory,title = paste0("BP")))
    print(dotplot(ego.BP,showCategory = showCategory,title = paste0("BP")))
    print(heatplot(ego.BP,showCategory = showCategory))
    print(plotGOgraph(ego.BP))
    print(barplot(ego.CC,showCategory = showCategory,title = paste0("CC")))
    print(dotplot(ego.CC,showCategory = showCategory,title = paste0("CC")))
    print(heatplot(ego.CC,showCategory = showCategory))
    print(plotGOgraph(ego.CC))
    print(barplot(ego.MF,showCategory = showCategory,title = paste0("MF")))
    print(dotplot(ego.MF,showCategory = showCategory,title = paste0("MF")))
    print(heatplot(ego.MF,showCategory = showCategory))
    print(plotGOgraph(ego.MF))
}

write.bed <- function(dmrs,file){
    methy <- data.frame(chrom=unlist(lapply(dmrs$chr, function(x){
        t <- strsplit(x,split = "chr")[[1]][2]
        return(t)
    })),chromStart=dmrs$start,chromEnd=dmrs$end,name=1:nrow(dmrs),score=dmrs$nCG,strand=".",thickStart=dmrs$start,thickEnd=dmrs$end,itemRGB="255,255,255",blockCount=1,blockSizes=dmrs$end-dmrs$start,blockStarts=dmrs$start,signalValue=dmrs$diff.Methy,pValue=-1,qValue=-1)
    write.table(methy,file = file,sep = "\t",row.names = F,col.names = F,quote = F)
}

write.bed(dmrs,paste0(out_dir,"dmrs.bed"))
dmrs_bed<- readPeakFile(paste0(out_dir,"dmrs.bed"))

covplot(dmrs_bed,title="dmrs")

promoter <- getPromoters(TxDb=homo txab, upstream=up.flank, downstream=down.flank)
gene <- getBioRegion(TxDb=homo_txdb, upstream=up.flank, downstream=down.flank,by="exon")

peak_plot(dmrs_bed,promoter,up.flank,down.flank)
peak_plot(dmrs_bed,gene,up.flank,down.flank)

dmrs_anno <- annotatePeak(dmrs_bed, annoDb = "homo_anno_txdb",TxDb=homo_txdb,tssRegion=c(-up.flank,down.flank))

plotDistToTSS(dmrs_anno) #tss feature
plotAnnoBar(dmrs_anno) #peaks feature

plotAnnoPie(dmrs_anno) 
vennpie(dmrs_anno)
write.table(data.frame(dmrs_anno),file =paste0(out_dir,"dmrs.anno"),sep="\t", row.names = FALSE, col.names =TRUE, quote =FALSE) 

--Fig1--
library(Seurat)
library(tidyverse)
library(AnnotationDbi)
library(org.Hs.eg.db)
library(clusterProfiler)
library(dplyr)
---ab---
coldna <- read.csv("coldna.csv")
head(DEG_limma_voom)

data<-mutate(coldna,change =  ifelse(diff.Methy > 0, "up", "no"))
coldna$change <- ifelse(coldna$diff.Methy > 0, "up", "down")
coldna$differ <- abs(data$diff.Methy)

coldna$differ <- (coldna$differ - min(coldna$differ)) / (max(coldna$differ) - min(coldna$differ))

table(coldna$change)

p3 <- ggplot(coldna, aes(x =diff.Methy, y=areaStat, colour=change)) + #x、y轴取值限制，颜色根据"Sig"
  geom_point(alpha=0.65, size=0.8) +  #点的透明度、大小
  scale_color_manual(values=c("#546de5","#ff4757")) +   #调整点的颜色和x轴的取值范围
  labs(x="diff.Methy", y="areaStata") +  #x、y轴标签
  ggtitle("Colon") + #标题
  theme_bw() + # 主题，help(theme)查找其他个性化设置
  theme(plot.title = element_text(hjust = 0.5),
        legend.position="right", 
        legend.title = element_blank()
  ) 
p3
---c---
ptions(stringsAsFactors = F)
library(GEOmirror)
library(AnnoProbe)
library(GEOquery) 
library(dplyr)
getOption('timeout')
options(timeout=100000)
gse <- "GSE46619"
gset=geoChina("GSE46619")
gset
eSet=gset[[1]] 
probes_expr <- exprs(eSet)
dim(probes_expr) 
max(probes_expr)
if (max(probes_expr)>50){
  probes_expr=log2(probes_expr+1) 
}

phenoDat <- pData(eSet) 

(gpl=eSet@annotation) 
checkGPL(gpl) 
printGPLInfo(gpl)
probe2gene=idmap(gpl) 

####define filterEM2
##https://rdrr.io/cran/AnnoProbe/src/R/filterEM.R  
filterEM2 <- function(probes_expr,probe2gene,method="mean"){
  colnames(probe2gene) <- c("probeid","symbol")
  probe2gene$probeid=as.character(probe2gene$probeid)
  probe2gene$symbol=trimws(probe2gene$symbol)
  # head(probe2gene)
  
  message(paste0('input expression matrix is ',nrow(probes_expr),' rows(genes or probes) and ',ncol(probes_expr),' columns(samples).\n'))
  message(paste0('input probe2gene is ',nrow(probe2gene),' rows(genes or probes)\n'))
  
  probe2gene=na.omit(probe2gene)
  # if one probe mapped to many genes, we will only keep one randomly.
  probe2gene=probe2gene[!duplicated(probe2gene$probeid),]

  probe2gene = probe2gene[probe2gene$probeid %in% rownames(probes_expr),]
  
  message(paste0('after remove NA or useless probes for probe2gene, ',nrow(probe2gene),' rows(genes or probes) left\n'))
  
  #probes_expr <- exprs(eSet);dim(probes_expr)
  probes_expr <- as.data.frame(probes_expr)
  genes_expr <- tibble::rownames_to_column(probes_expr,var = "probeid") %>%
    merge(probe2gene,.,by= "probeid")
  genes_expr <- genes_expr[-1]
  ##remove duplicates symbol:method = mean, also median, max ,min
  #https://www.jingege.wang/2021/08/28/geo/
  message("remove duplicate symbols, it will take a while, be patient!")
  genes_expr<-aggregate(x=genes_expr[,2:ncol(genes_expr)],by=list(genes_expr$symbol),FUN=method,na.rm=T) 
  genes_expr<- tibble::column_to_rownames(genes_expr,var = "Group.1")
  
  message(paste0('output expression matrix is ',nrow(genes_expr),' rows(genes or probes) and ',ncol(genes_expr),' columns(samples).'))
  return(genes_expr)
}

genes_expr <- filterEM(probes_expr,probe2gene )   
genes_expr <- filterEM2(probes_expr,probe2gene )

#######different gene expression analysis with limma
## define the group
group_list= phenoDat[12]
colnames(group_list) = "group"
group_list$group <- stringr::str_remove(group_list$group,"tissue type: ")
group_list <- group_list[colnames(genes_expr),]
write.csv(genes_expr,"1gse46619.csv")

table(group_list)

library(limma)
design <- model.matrix(~0+factor(group_list))
colnames(design)=levels(factor(group_list))
fomula <- "tumor-healthy"
contrast.matrix<-makeContrasts(contrasts= fomula,
                               levels = design)
contrast.matrix
fit <- lmFit(genes_expr,design)
fit2 <- contrasts.fit(fit, contrast.matrix) 
fit2 <- eBayes(fit2) 
DEG<-topTable(fit2, coef=1, n=Inf) %>% na.omit() 
DEG<-tibble::rownames_to_column(DEG,var = "Gene")

########volcano
df <- DEG[c(1,2,5)]
colnames(df) <- c("Gene","log2FC","pvalue")
p <- volcano(df)

pdf(paste0(gse,'_volcano.pdf'),width = 7,height = 6.5)  ## 输出文件
p
dev.off()

result <- p$data
write.csv(result,paste0(gse,"_results.csv"))
table(result$change)

library(pheatmap)

DEG <- result %>% plotly::filter(change != "No")
DEG_exp <- genes_expr[DEG$Gene,]
DEG_exp <- na.omit(DEG_exp)


group_list= phenoDat[10]
colnames(group_list) = "group"
group_list$group <- stringr::str_remove(group_list$group,"tissue type: ")
annotation_col <- arrange(group_list,group)

DEG_exp <- DEG_exp[,rownames( annotation_col)]

library(dplyr)
library(ggrepel)
install.packages("devtools")
devtools::install_github("BioSenior/ggVolcano")
data1<- read.csv("GSE46619.top.table.csv")\
write.csv(data,"123.csv")
logFC <-data1$logFC
padj <- data1$adj.P.Val
data <- data.frame(logFC=logFC,padj=padj)
data$sig[(data$padj > 0.05|data$padj=="NA")|(data$logFC < 0.5)& data$logFC > -0.5] <- "no"
data$sig[data$padj <= 0.05 & data$logFC >= 0.5] <- "up"
data$sig[data$padj <= 0.05 & data$logFC <= -0.5] <- "down"
x_lim <- max(logFC,-logFC)
library(ggplot2)
library(RColorBrewer)
pdf(file = "volcano.pdf",width=8,height=8)
theme_set(theme_bw())
p <- ggplot(data,aes(logFC,-1*log10(padj),
                     color = sig))+geom_point()+
  xlim(-7.3,7.3) +  labs(x="log2(FoldChange)",y="-log10(FDR)")
p <- p + scale_color_manual(values =c("#0072B5","grey","#BC3C28"))+
  geom_hline(yintercept=-log10(0.05),linetype=4)+
  geom_vline(xintercept=c(-0.5,0.5),linetype=4)
p <- p +theme(panel.grid =element_blank())+
  theme(axis.line = element_line(size=0))+ylim(0,7)
p <- p  +guides(colour = FALSE)
p <- p +theme(axis.text=element_text(size=20),axis.title=element_text(size=20))
p
dev.off()
print(p)
--gsea--

library(org.Hs.eg.db)
library(stringr)
library(BiocGenerics)
library(clusterProfiler)
library(enrichplot)
library(future)
library(future.apply)

exprSet <- read.csv("all_gene.csv",row.names = 1)
exprSet[1:10,1:5]
gene = bitr(gene, fromType="SYMBOL", toType="ENTREZID", OrgDb="org.Hs.eg.db")
gene_df <- data.frame(cor=dd$cor,SYMBOL = dd$mRNAs)
gene <- dplyr::distinct(gene,SYMBOL,.keep_all=TRUE)
geneList <- gene_df$cor
names(geneList)=gene_df$SYMBOL
geneList=sort(geneList,decreasing = T)
dotplot_internal <- function(object, x = "GeneRatio", color = "pvalue",
                             showCategory=10, size=NULL, split = NULL,
                             font.size=12, title = "", orderBy="x", decreasing=TRUE) {
  
  colorBy <- match.arg(color, c("pvalue", "p.adjust", "qvalue"))
  if (x == "geneRatio" || x == "GeneRatio") {
    x <- "GeneRatio"
    if (is.null(size))
      size <- "Count"
  } else if (x == "count" || x == "Count") {
    x <- "Count"
    if (is.null(size))
      size <- "GeneRatio"
  } else if (is(x, "formula")) {
    x <- as.character(x)[2]
    if (is.null(size))
      size <- "Count"
  } else {
    ## message("invalid x, setting to 'GeneRatio' by default")
    ## x <- "GeneRatio"
    ## size <- "Count"
    if (is.null(size))
      size  <- "Count"
  }
  df <- fortify(object, showCategory = showCategory, split=split)
  ## already parsed in fortify
  ## df$GeneRatio <- parse_ratio(df$GeneRatio)
  
  if (orderBy !=  'x' && !orderBy %in% colnames(df)) {
    message('wrong orderBy parameter; set to default `orderBy = "x"`')
    orderBy <- "x"
  }
  
  if (orderBy == "x") {
    df <- dplyr::mutate(df, x = eval(parse(text=x)))
  }
  
  idx <- order(df[[orderBy]], decreasing = decreasing)
  df$Description <- factor(df$Description, levels=rev(unique(df$Description[idx])))
  ggplot(df, aes_string(x=x, y="Description", size=size, color=colorBy)) +
    geom_point() +
    scale_color_continuous(low="red", high="blue", name = color, guide=guide_colorbar(reverse=TRUE)) +
    ## scale_color_gradientn(name = color, colors=sig_palette, guide=guide_colorbar(reverse=TRUE)) +
    ylab(NULL) + ggtitle(title) + DOSE::theme_dose(font.size) + scale_size(range=c(3, 8))
  
}
KEGGgmt<-read.gmt("c2.cp.kegg.v7.2.symbols.gmt")
KEGG <-GSEA(geneList,TERM2GENE = KEGGgmt)
dotplot_internal(KEGG)

----single gene GSEA---
DEG<-read.csv("1gse46619.csv",header = T,row.names = 1)
read.csv()

library(pacman)

p_load(future.apply,org.Hs.eg.db)
batch_cor <- function(gene){
  y <- as.numeric(DEG[gene,])      
  rownames <- rownames(DEG)
  do.call(rbind,future_lapply(rownames, function(x){
    dd  <- cor.test(as.numeric(DEG[x,]),y,type="spearman")
    data.frame(gene=gene,mRNAs=x,cor=dd$estimate,p.value=dd$p.value )
  }))
}                        
plan(multisession)  
nbrOfWorkers()
system.time(dd <- batch_cor("ADAP1"))   
library(clusterProfiler)
gene = bitr(dd$mRNAs, fromType="SYMBOL", toType="ENTREZID", OrgDb="org.Hs.eg.db")
## 去重
gene <- dplyr::distinct(gene,SYMBOL,.keep_all=TRUE)
gene_df <- data.frame(logFC=dd$cor,SYMBOL = dd$mRNAs)
gene_df <- merge(gene_df,gene,by="SYMBOL")
geneList <- gene_df$logFC
names(geneList) = gene_df$ENTREZID
geneList = sort(geneList, decreasing = TRUE)
head(geneList)
kegmt <- read.gmt("c2.cp.kegg.v2023.1.Hs.entrez.gmt")
head(kegmt)
set.seed(1)

KEGG<-GSEA(geneList,TERM2GENE = kegmt,pvalueCutoff = 0.05) #GSEA分析

GSEA1<-GSEA(geneList,organism = KEGG_database,pvalueCutoff = 0.05)

KEGG_result_df_ADAP1 <- as.data.frame(KEGG)
write.csv(KEGG_result_df_ADAP1,"adap1_GSEA.csv")


library(enrichplot)
gseaplot2(KEGG,1,color="red")   
gseaplot2(KEGG,3,color="red",pvalue_table = T) 

KEGG<-gseKEGG(
  geneList,
  organism = "hsa",
  keyType = "kegg",
  exponent = 1,
  minGSSize = 10,
  maxGSSize = 500,
  eps = 1e-10,
  pvalueCutoff = 0.05,
  pAdjustMethod = "BH",
  verbose = TRUE,
  use_internal_data = FALSE,
  seed = FALSE,
  by = "fgsea"
)
kegg2<-as.data.frame(KEGG)
dotplot(KEGG)
----single cell----
rm(list=ls())
library(Seurat)
library(ggplot2)
library(Matrix)
library(xlsxjars)
library(xlsx)
library(dplyr)
# Install the remotes package 
writeLines('PATH="${RTOOLS40_HOME}\\usr\\bin;${PATH}"', con = "~/.Renviron")
Sys.which("make")
.libPaths()
.libPaths(c("E:/r4.0/4.0","C:/Users/57605/Documents/R/win-library/4.0", "C:/Program Files/R/R-4.0.2/library" ))
.libPaths("E:/r4.0/4.0")
.libPaths()

if (!require("BiocManager", quietly = TRUE))

install.packages('https://cran.r-project.org/src/contrib/Archive/spatstat/spatstat_1.64-1.tar.gz', repos=NULL,type="source")
install_version("Seurat", version = "3.2.2",
                repos = "http://cran.us.r-project.org")
require(devtools)
install.packages("rJava")
install_version("Seurat", version = "3.2.2",
                repos = "http://cran.us.r-project.org")
install.packages("https://cran.r-project.org/src/contrib/Archive/processx/processx_3.6.1.tar.gz", repo=NULL, type="source")
install.packages("https://cran.r-project.org/src/contrib/Archive/spatstat.utils/spatstat.utils_3.0-2.tar.gz", repo=NULL, type="source")
install.packages("https://cran.r-project.org/src/contrib/Archive/htmltools/htmltools_0.5.6.tar.gz", repo=NULL, type="source")
install.packages("https://cran.r-project.org/src/contrib/Archive/xfun/xfun_0.40.tar.gz", repo=NULL, type="source")
cli (≥ 3.1.0), covr, crayon, fs, glue, knitr, magrittr, methods, pillar, rmarkdown, stats, testthat (≥ 3.0.0), tibble, usethis, vctrs (≥ 0.2.3), withr
# Replace 'X.X.X' with your desired version
install.packages(c('cli','covr', 'crayon', 'fs', 'glue', 'knitr', 'magrittr', 'methods', 'pillar', 'rmarkdown', 'stats', 'testthat', 'tibble', 'usethis', 'vctrs', 'withr'))

remotes::install_version(package = 'Seurat', version = package_version('3.2.2'))
install.packages(c('cowplot', 'future', 'future.apply', 'ggplot2', 'ggrepel', 'ggridges', 'httr', 'igraph', 'irlba', 'jsonlite', 'leiden', 'lmtest', 'matrixStats', 'miniUI', 'patchwork', 'plotly', 'png', 'RANN', 'Rcpp', 'RcppAnnoy', 'reticulate', 'rlang', 'ROCR', 'Rtsne', 'scales', 'sctransform', 'shiny', 'spatstat', 'tibble', 'uwot', 'RcppEigen'))
install.packages(c('cowplot', 'ggplot2', 'ggridges', 'patchwork', 'plotly', 'shiny'))
install.packages(c('rlang', 'lifecycle', 'stringr'))

################################# Load non-filtered data and metadata  ##############################
all_subjects_list = readRDS('E:\\单细胞\\单细胞图谱\\Data_for_zenodo_v2\\Data_for_zenodo_v2\\Seurat_pipeline\\RDS_files_for_seurat_pipeline/list_UMIs_after_BG_subtruction.rds')
all_subj_metadata = readRDS('E:\\单细胞\\单细胞图谱\\Data_for_zenodo_v2\\Data_for_zenodo_v2\\Seurat_pipeline\\RDS_files_for_seurat_pipeline/list_metadata_after_BG_subtruction.rds')

################################# Create seurat  ##############################
seur_list = list()
for(i in 1:length(all_subjects_list)){
  seur_list[[i]] = CreateSeuratObject(all_subjects_list[[i]],
                                      min.cells = 3,
                                      min.features = 200,
                                      project = names(all_subjects_list)[i])
  rownames(all_subj_metadata[[i]]) = all_subj_metadata[[i]]$cell_barcode
  
  seur_list[[i]] <- AddMetaData(object = seur_list[[i]], metadata = all_subj_metadata[[i]])
}

all_cells <- merge(seur_list[[1]], y = c(seur_list[[2]],seur_list[[3]],seur_list[[4]],seur_list[[5]],seur_list[[6]],
                                         seur_list[[7]],seur_list[[8]],seur_list[[9]],
                                         seur_list[[10]],seur_list[[11]],seur_list[[12]],seur_list[[13]],
                                         seur_list[[14]],seur_list[[15]],seur_list[[16]]), project = "All_neo_NEC")

################################# All cells ##############################

all_cells[["percent.mt"]]<-PercentageFeatureSet(all_cells, pattern = "^MT-")
plot1 <- FeatureScatter(all_cells, feature1 = "nCount_RNA", feature2 = "percent.mt")
plot2 <- FeatureScatter(all_cells, feature1 = "nCount_RNA", feature2 = "nFeature_RNA")
plot1+plot2
VlnPlot(all_cells, features = c("nFeature_RNA", "nCount_RNA","percent.mt"), ncol = 3)

all_cells <- subset(all_cells, subset = nCount_RNA > 1900 & percent.mt < 30 & nFeature_RNA > 1000) # stringent
all_cells <- NormalizeData(all_cells, normalization.method = "LogNormalize", scale.factor = 10000)
# filter out erythrocytes and doublets with erythrocytes
eryth_genes = c("HBG2", "HBA2", "HBA1", "HBB",  "HBG1", "HBM")
all_cells[["percent.Eryth"]]<-PercentageFeatureSet(all_cells, features = eryth_genes)

all_cells <- subset(all_cells, subset = percent.Eryth<10)

all_cells <- SCTransform(all_cells, verbose = FALSE,vars.to.regress = 'nCount_RNA')

# PCA #
# Find all RPL/RPS and Mitochondrial genes to remove from PCA analysis
RP_ind = grep('RP[SL]',rownames(all_cells))
all.genes = rownames(all_cells)
RP_genes = all.genes[RP_ind]
MT_genes = rownames(all_cells)[grep('^MT-',rownames(all_cells))]
remove_from_PCA =c(RP_genes,MT_genes)
var_genes = all_cells@assays$SCT@var.features
is.null(all_cells@assays$SCT)

PCA_genesF = setdiff(var_genes,remove_from_PCA)

all_cells <- RunPCA(all_cells, npcs = 30, verbose = FALSE, features = PCA_genesF)

ElbowPlot(all_cells,ndims = 30)

# Clustering and visualization #
PCdim = 20 
all_cells <- FindNeighbors(all_cells, reduction = "pca", dims = 1:PCdim)
all_cells <- FindClusters(all_cells, resolution = 0.2)
all_cells <- RunUMAP(all_cells, reduction = "pca", dims = 1:PCdim) 

# Visualization
DimPlot(all_cells, reduction = "umap", label = TRUE,pt.size = 0.5)+NoLegend()
DimPlot(all_cells, reduction = "umap",group.by = "subject",pt.size = 0.2)
DimPlot(all_cells, reduction = "umap", group.by = "condition",pt.size =0.5,cols = c('pink','black'))+NoLegend()
DimPlot(all_cells, reduction = "umap", group.by = "condition",pt.size =0.5,cols = c("#6b97e4", "#fc837e"))+NoLegend()
all_markers <- FindAllMarkers(all_cells, min.pct = 0.25)
significant.markers  <- all_markers [all_markers $p_val_adj < 0.05, ]
write.csv(significant.markers, file = "E:\\Data_for_zenodo_v2\\Data_for_zenodo_v2\\Seurat_pipelinesignificant.markers.csv")
markers <- c("ADAP1","GUCA2A","BCL2L14",'FUT3',"IL22RA1","MISP","USH1C","ITGA3","UNC93A")
DotPlot(all_cells,features = markers)+coord_flip()

FeaturePlot(all_cells,features = c("ADAP1","GUCA2A","BCL2L14",'FUT3',"IL22RA1","MISP","USH1C","ITGA3","UNC93A") ,
            cols =c("lightgrey","#fc837e"),
  label.size = 1)
new.cluster.ids <- c('Enteroendocrine','Macrophages','T/NK cells','Enterocytes','Vascular/Lymphatic Endothelial',
                     'B cells','Fibroblasts','Dendritic cells')
names(new.cluster.ids) <- levels(all_cells)
all_cells <- RenameIdents(all_cells, new.cluster.ids)
DimPlot(all_cells, reduction = "umap", label = TRUE, pt.size = 1,  label.size = 3) + NoLegend()

## HEATMAP
all_down = subset(all_cells, downsample = 500)
markers_all <- FindAllMarkers(all_down,assay = 'SCT', only.pos = TRUE,logfc.threshold = 1,min.pct	=0.5)
markers_all %>% group_by(cluster) %>% slice_max(n = 6, order_by = avg_logFC)->top6
DoHeatmap(all_down, features = top6$gene)
Ent_cells = subset(x = all_cells, idents = c('Enterocytes'))
Ent_cells <- SCTransform(Ent_cells, verbose = FALSE,vars.to.regress = 'nCount_RNA')

var_genes = Ent_cells@assays$SCT@var.features
PCA_genesF = setdiff(var_genes,remove_from_PCA)
Ent_cells <- RunPCA(Ent_cells, npcs = 30, verbose = FALSE,features = PCA_genesF)

ElbowPlot(Ent_cells,ndims = 30)

PCs = 6
Ent_cells <- FindNeighbors(Ent_cells, dims = 1:PCs)
Ent_cells <- FindClusters(Ent_cells, resolution = 0.4) 
Ent_cells <- RunUMAP(Ent_cells, reduction = "pca", dims = 1:PCs)

DimPlot(Ent_cells, reduction = "umap", pt.size = 2.5,label = T)+NoLegend()

Ent_makers <- FindAllMarkers(Ent_cells, min.pct = 0.25)
significant.markers  <- Ent_makers [Ent_makers $p_val_adj < 0.05, ]
write.csv(significant.markers, file = "E:\\单细胞\\单细胞图谱\\Data_for_zenodo_v2\\Data_for_zenodo_v2\\entcell.markers.csv")

new_clust_id = c('Villus bottom/mid','Villus bottom/mid','Villus bottom/mid','crypt','Villus bottom/mid','Villus top','Villus top')
names(new_clust_id) <- levels(Ent_cells)
Ent_cells <- RenameIdents(Ent_cells, new_clust_id)
DimPlot(Ent_cells, reduction = "umap",group.by = "condition", label = TRUE, pt.size = 4) + NoLegend()
DotPlot(Ent_cells,features = markers)+coord_flip()
FeaturePlot(Ent_cells,features = c("ADAP1","GUCA2A","IL22RA1","MISP"), cols =c("lightgrey","#fc837e"))
DimPlot(all_cells, reduction = "umap", group.by = "condition",pt.size =0.5,cols = c('pink','black'))+NoLegend()

RColorBrewer::display.brewer.all()
RColorBrewer::display.brewer.all()
RColorBrewer::brewer.pal(3, 'Set1')

DimPlot(Ent_cells, reduction = "umap", label = TRUE, pt.size = 4, cols=c("#E41A1CA0", "#377EB8A0", "#4DAF4AA0")) + NoLegend()
DimPlot(Ent_cells, reduction = "umap", group.by = "condition",pt.size =2,cols = c("#6b97e4", "#fc837e"))+NoLegend()
